# Supplementary material for: Emotional Responses and Perceived Relative Harm Mediate the Effect of Exposure to Misinformation about E-Cigarettes on Twitter and Intention to Purchase E-Cigarettes among Adult Smokers
Source: Int J Environ Res Public Health. 2021 Nov 24;18(23):12347. doi: 10.3390/ijerph182312347 (PMC8656833; doi:10.3390/ijerph182312347)
Supplement: Supplementary file 1 [file ijerph-18-12347-s001.zip]

Archive with 1 entries (1 files):
- ijerph-1431334-supplementary.pdf
